# Supplementary material for: Induction of Hepatitis E Virus Anti-ORF3 Antibodies from Systemic Administration of a Muscle-Specific Adeno-Associated Virus (AAV) Vector
Source: Viruses. 2022 Jan 27;14(2):266. doi: 10.3390/v14020266 (PMC8878420; doi:10.3390/v14020266)
Supplement: Supplementary file 1 [file viruses-14-00266-s001.zip]

Archive with 1 entries (1 files):
- viruses-1560766-supplementary.pdf
